# Supplementary material for: Host-specific adaptation drove the coevolution of leek yellow stripe virus and Allium plants
Source: Microbiol Spectr. 2023 Sep 14;11(5):e02340-23. doi: 10.1128/spectrum.02340-23 (PMC10581216; doi:10.1128/spectrum.02340-23)
Supplement: Table S1 — Comparison of the ITS regions among the Allium plants used in this study [file spectrum.02340-23-s0002.xlsx]

## Sheet: Sheet1
Supplementary Table S1. Comparison of the ITS regions among the Allium plants used in this study
	Nucleotide position
Plants	56	71	72	95	134	142	163	178	187	235	256	276	476	484	490	491	492	500	508	550	570	592	603	610	648	653	654	655	656	670	679	680	687	694	702	752
Leek (FJ664307)a	A	T	A	T	A	C	T	A	T	C	T	G	A	T	T	G	G	G	T	G	G	A	G	C	A	A	T	C	G	C	C	A	A	A	T	G
GH garlic (EU626310)	A	A	C	T	A	T	T	A	T	C	T	G	T	T	T	G	G	G	G	G	G	A	A	G	A	A	T	C	G	C	C	A	A	G	C	C
Garlic (EU626375)	C	A	C	C	T	C	C	G	C	T	G	A	T	C	C	A	T	T	T	A	T	G	G	G	C	G	C	T	A	T	T	C	G	G	C	C
LG hybrid	A:37; C:34b	A:78; T:1	A:1; C:84	C:53; T46	A:24; T:102	C:111; T:19	A:19; C:63; T:52	A:63; G:60; T:1	C:102; T:20	C: 32; G:2; T:65	G:76; T:30	A:92; C:1; G:9	A:720; C:2; T:1	C:567; G:1 T:209	C:586; G:3; T:214	A:553; C:2; G:217; T:23	A:1; C:3; G:233; T:570	G:793; T:21	A:741; G:106; T:2	G:1; T:998	G:991	A:233; C:1; G:680; T:1	A:97; G:918; T:2	C:12; G:815; T139	A:199; C:553; T:1	A:720; T:1	C:533; T:187	C:176; T:519	A:1; G:692	C:50; T:494	C:49; T:469	A:50; C:372; G:89	A:498	A:459; G:1	C: 386	A:7; C:7; G:53
a GenBank accession number shown in parenthesis
b Count number of the base mapped at the corresponding site in the ITS region obtained from our RNA-seq analysis of LG hybrid
