# Supplementary material for: Host-specific adaptation drove the coevolution of leek yellow stripe virus and Allium plants
Source: Microbiol Spectr. 2023 Sep 14;11(5):e02340-23. doi: 10.1128/spectrum.02340-23 (PMC10581216; doi:10.1128/spectrum.02340-23)
Supplement: Table S2 — LYSV isolates used in our DAPC and phlogenetic analyses. [file spectrum.02340-23-s0003.xlsx]

## Sheet: LYSV_IsolateList
Supplementary Table S2. LYSV isolates used in our DAPC and phlogenetic analyses.a
Index number	GenBank accession numberb	Isolate namec	Protein regions	Used in the filtered data setd	Country	Geographic areae	Hostf	Year of collection
LY001	D11118	-	NIb, CP	FALSE	Japan	East Asia	garlic	1993
LY002	D28590	-	NIb, CP	FALSE	Japan	East Asia	garlic	1990
LY003	X89711	-	NIb, CP	FALSE	Japan	East Asia	leek	1995
LY004	AB005610	-	CP	FALSE	China	East Asia	garlic	1998
LY005	AB005611	-	CP	FALSE	USA	Middle East	garlic	1996
LY006	AB005612	-	CP	FALSE	Indonesia	Southeast Asia	leek	1996
LY007	AF071525	-	CP	FALSE	Israel	Middle East	garlic	1998
LY008	AY007693	-	NIb, CP	FALSE	Argentina	South America	leek	2000
LY009	AF228415	-	CP	FALSE	Brazil	South America	garlic	2001
LY010	NC_004011	Yuhang GYH	P1, HC-Pro, NIb, CP	TRUE	China	East Asia	garlic	2000
LY011	AJ307032	Xixia	NIb, CP	FALSE	China	East Asia	garlic	2000
LY012	AJ409304	hub: Wuhan	NIb, CP	FALSE	China	East Asia	garlic	2000
LY013	AJ409305	sd: Jinxiang	NIb, CP	FALSE	China	East Asia	garlic	2000
LY014	AJ409306	yn2	NIb, CP	FALSE	China	East Asia	garlic	2000
LY015	AJ409307	yn1	CP	FALSE	China	East Asia	garlic	2000
LY016	AJ409308	js: Nanjing	NIb, CP	FALSE	China	East Asia	garlic	2000
LY017	AJ292225	GYH	NIb, CP	FALSE	China	East Asia	garlic	2000
LY018	AF538950	-	CP	FALSE	Taiwan	East Asia	garlic	2002
LY019	AY842134	pLYSVg1	NIb, CP	FALSE	New Zealand	Oceania	garlic	2004
LY020	AY842136	pLYSVg2	NIb, CP	FALSE	New Zealand	Oceania	garlic	2004
LY021	AY999710	-	NIb, CP	FALSE	Argentina	South America	garlic	2005
LY022	AY999712	-	NIb, CP	FALSE	Argentina	South America	garlic	2005
LY023	DQ296002	-	CP	FALSE	China	East Asia	garlic	2005
LY024	AB194621	3mEl7	P1, HC-Pro, NIb, CP	TRUE	Japan	East Asia	garlic	2006
LY025	AB194622	W-Ku	P1, HC-Pro, NIb, CP	TRUE	Japan	East Asia	garlic	2006
LY026	AB194623	1A3l	P1, HC-Pro, NIb, CP	TRUE	Japan	East Asia	garlic	2006
LY027	AB194624	Okayama#2	CP	FALSE	Japan	East Asia	leek	2006
LY028	AB194625	Okayama#1	CP	FALSE	Japan	East Asia	leek	2006
LY029	AB194626	Hokkaido.042	CP	FALSE	Japan	East Asia	garlic	2006
LY030	AB194627	Netherlands#1	CP	FALSE	Netherlands	Europe	leek	2006
LY031	AB194628	Netherlands#2	CP	FALSE	Netherlands	Europe	leek	2006
LY032	AB194629	Aomori.041	CP	FALSE	Japan	East Asia	garlic	2006
LY033	AB194631	Okinawa#2	CP	FALSE	Japan	East Asia	garlic	2006
LY034	AB194632	Okinawa#3	CP	FALSE	Japan	East Asia	garlic	2006
LY035	AB194633	Korea:Import.045	CP	FALSE	South Korea	East Asia	garlic	2006
LY036	AB194634	Korea:Import.#1	CP	FALSE	South Korea	East Asia	garlic	2006
LY037	AB194635	Korea:Import.#2	CP	FALSE	South Korea	East Asia	garlic	2006
LY038	AB194636	Aomori.021	CP	FALSE	Japan	East Asia	garlic	2006
LY039	AB194637	Aomori.044	CP	FALSE	Japan	East Asia	garlic	2006
LY040	AB194638	Saga.Kikai#1	CP	FALSE	Japan	East Asia	garlic	2006
LY041	AB194639	Saga.Kikai#2	CP	FALSE	Japan	East Asia	garlic	2006
LY042	AB194640	Saga	CP	FALSE	Japan	East Asia	garlic	2006
LY043	AB194641	China:Import.991	CP	FALSE	China	East Asia	garlic	2006
LY044	AB194642	China:Import.003	CP	FALSE	China	East Asia	garlic	2006
LY045	AB194643	Netherlands	P1	FALSE	Netherlands	Europe	leek	2006
LY046	AB194644	Okayama	P1	FALSE	Japan	East Asia	leek	2006
LY047	AB194645	Aomori.041	P1	FALSE	Japan	East Asia	garlic	2006
LY048	AB194646	Okinawa	P1	FALSE	Japan	East Asia	garlic	2006
LY049	AB194647	Korea:Import	P1	FALSE	South Korea	East Asia	garlic	2006
LY050	AB194648	Aomori.021	P1	FALSE	Japan	East Asia	garlic	2006
LY051	AB194649	Saga	P1	FALSE	Japan	East Asia	garlic	2006
LY052	AB194650	Aomori.001	P1	FALSE	Japan	East Asia	garlic	2006
LY053	AB194651	China:Import.002	P1	FALSE	China	East Asia	garlic	2006
LY054	AB194652	China:Import.003	P1	FALSE	China	East Asia	garlic	2006
LY055	AB194653	China:Import.004	P1	FALSE	China	East Asia	garlic	2006
LY056	AB194654	China:Import.991	P1	FALSE	China	East Asia	garlic	2006
LY057	AB194655	Hokkaido.042	P1	FALSE	Japan	East Asia	garlic	2006
LY058	AB194656	Hokkaido.043	CP	FALSE	Japan	East Asia	garlic	2006
LY059	DQ402056	-	CP	FALSE	New Zealand	Oceania	garlic	2003
LY060	DQ841554	-	CP	FALSE	Mexico	North America	garlic	2005
LY061	DQ299380	LYSV-5CZ	NIb, CP	FALSE	Czech Republic	Europe	garlic	2006
LY062	DQ299381	LYSV-22CZ	NIb, CP	FALSE	Czech Republic	Europe	garlic	2006
LY063	DQ299382	LYSV-16	NIb, CP	FALSE	China	East Asia	garlic	2006
LY064	DQ925452	LYSV-VN/L2	NIb, CP	FALSE	Vietnam	Southeast Asia	leek	2004
LY065	DQ925453	LYSV-VN/L3	NIb, CP	FALSE	Vietnam	Southeast Asia	leek	2004
LY066	FJ358732	61	CP	FALSE	Turkey	Middle East	leek	2007
LY067	GU373816	HLJ	CP	FALSE	China	East Asia	garlic	2007
LY068	AB551622	-	CP	FALSE	Myanmar	Southeast Asia	garlic	2010
LY069	GQ475411	490-LYSV1	CP	FALSE	Italy	Europe	garlic	2008
LY070	GQ475412	492-LYSV1	CP	FALSE	Italy	Europe	garlic	2008
LY071	GQ475413	493-LYSV1	CP	FALSE	Italy	Europe	garlic	2008
LY072	GQ475414	494-LYSV1	CP	FALSE	Italy	Europe	garlic	2008
LY073	GQ475415	374-LYSV1	CP	FALSE	Italy	Europe	garlic	2008
LY074	GQ475416	495-LYSV1	CP	FALSE	Italy	Europe	garlic	2008
LY075	GQ475417	491-LYSV1	CP	FALSE	Italy	Europe	garlic	2008
LY076	GQ475418	520-LYSV1	CP	FALSE	Italy	Europe	garlic	2008
LY077	AB636318	Asahikawa	P1	FALSE	Japan	East Asia	garlic	2011
LY078	AB636319	Fukuchi-1	P1	FALSE	Japan	East Asia	garlic	2011
LY079	AB636320	Fukuchi-2-720	P1	FALSE	Japan	East Asia	garlic	2011
LY080	AB636321	Fukuchi-2-950	P1	FALSE	Japan	East Asia	garlic	2011
LY081	AB636322	Fukuchi-3-950	P1	FALSE	Japan	East Asia	garlic	2011
LY082	AB636323	Fukuoka	P1	FALSE	Japan	East Asia	garlic	2011
LY083	AB636324	Furano	P1	FALSE	Japan	East Asia	garlic	2011
LY084	AB636325	Isshu-wase	P1	FALSE	Japan	East Asia	garlic	2011
LY085	AB636326	Okinawa-1-720	P1	FALSE	Japan	East Asia	garlic	2011
LY086	AB636327	Okinawa-1-950	P1	FALSE	Japan	East Asia	garlic	2011
LY087	AB636328	Okinawa-2	P1	FALSE	Japan	East Asia	garlic	2011
LY088	AB636329	Shinshinotsu-1	P1	FALSE	Japan	East Asia	garlic	2011
LY089	AB636330	Shinshinotsu-2	P1	FALSE	Japan	East Asia	garlic	2011
LY090	AB636331	Spain-5	P1	FALSE	Spain	Europe	garlic	2011
LY091	AB636332	Spain-6	P1	FALSE	Spain	Europe	garlic	2011
LY092	AB636333	Tokoro-1	P1	FALSE	Japan	East Asia	garlic	2011
LY093	AB636334	Tokoro-2	P1	FALSE	Japan	East Asia	garlic	2011
LY094	AB636335	Tokoro-3-720	P1	FALSE	Japan	East Asia	garlic	2011
LY095	AB636336	Tokoro-3-950	P1	FALSE	Japan	East Asia	garlic	2011
LY096	AB636337	Uruguay-a	P1	FALSE	Japan	East Asia	garlic	2011
LY097	AB636338	Uruguay-b	P1	FALSE	Japan	East Asia	garlic	2011
LY098	AB636339	Uruguay-c	P1	FALSE	Japan	East Asia	garlic	2011
LY099	AB636340	China:Import-1	P1	FALSE	China	East Asia	garlic	2011
LY100	AB636341	China:Import-2	P1	FALSE	China	East Asia	garlic	2011
LY101	HQ918255	Spanish	NIb, CP	FALSE	Spain	Europe	garlic	2005
LY102	HQ873735	393-LYSV7	CP	FALSE	USA	North America	garlic	2008
LY103	HQ873736	392-LYSV7	CP	FALSE	USA	North America	garlic	2008
LY104	HQ873737	382-LYSV2	CP	FALSE	Italy	Europe	garlic	2008
LY105	HQ873738	399-LYSV2	CP	FALSE	Italy	Europe	garlic	2008
LY106	HQ873739	381-LYSV2	CP	FALSE	Italy	Europe	garlic	2008
LY107	HQ873740	402-LYSV2	CP	FALSE	Italy	Europe	garlic	2008
LY108	HQ873741	400-LYSV2	CP	FALSE	Italy	Europe	garlic	2008
LY109	HQ873742	378-LYSV2	CP	FALSE	Italy	Europe	garlic	2008
LY110	HQ873743	379-LYSV2	CP	FALSE	Italy	Europe	garlic	2008
LY111	HQ873744	401-LYSV2	CP	FALSE	Italy	Europe	garlic	2008
LY112	HQ873745	398-LYSV2	CP	FALSE	Italy	Europe	garlic	2008
LY113	HQ873746	250-LYSV7	CP	FALSE	USA	North America	garlic	2008
LY114	HQ873747	249-LYSV7	CP	FALSE	USA	North America	garlic	2008
LY115	HQ873748	251-LYSV7	CP	FALSE	USA	North America	garlic	2008
LY116	HQ873749	283-LYSV6	CP	FALSE	USA	North America	garlic	2008
LY117	HQ873750	284-LYSV6	CP	FALSE	USA	North America	garlic	2008
LY118	HQ873751	281-LYSV6	CP	FALSE	USA	North America	garlic	2008
LY119	HQ873752	280-LYSV6	CP	FALSE	USA	North America	garlic	2008
LY120	HQ873753	285-LYSV6	CP	FALSE	USA	North America	garlic	2008
LY121	HQ873754	282-LYSV6	CP	FALSE	USA	North America	garlic	2008
LY122	HQ873755	225-LYSV1	CP	FALSE	Italy	Europe	garlic	2008
LY123	HQ873756	380-LYSV2	CP	FALSE	Italy	Europe	garlic	2008
LY124	HQ873757	228-LYSV1	CP	FALSE	Italy	Europe	garlic	2008
LY125	HQ873758	227-LYSV1	CP	FALSE	Italy	Europe	garlic	2008
LY126	HQ873759	397-LYSV2	CP	FALSE	Italy	Europe	garlic	2008
LY127	HQ873760	224-LYSV1	CP	FALSE	Italy	Europe	garlic	2008
LY128	JN127339	Bate3	NIb, CP	FALSE	Australia	Oceania	garlic	2010
LY129	JN127340	Bate4	NIb, CP	FALSE	Australia	Oceania	garlic	2010
LY130	KC207712	G52	CP	FALSE	Sudan	Africa	garlic	2012
LY131	JQ899450	SW3.5	P1, HC-Pro, NIb, CP	TRUE	Australia	Oceania	garlic	2011
LY132	JX429965	SG2	P1, HC-Pro, NIb, CP	TRUE	Spain	Europe	garlic	2011
LY133	JX429967	AG1	HC-Pro, NIb	FALSE	Australia	Oceania	garlic	2011
LY134	KF597283	SW8	HC-Pro, NIb, CP	FALSE	Mexico	North America	garlic	2012
LY135	KF597284	SW9	CP	FALSE	Argentina	South America	garlic	2012
LY136	KF597285	SW10	P1, HC-Pro, NIb, CP	TRUE	Argentina	South America	garlic	2012
LY137	KF724857	INDIA	CP	FALSE	India	South Asia	garlic	2011
LY138	KF850539	DOGR	CP	FALSE	India	South Asia	garlic	2013
LY139	KM032272	3_6	CP	FALSE	Poland	Europe	garlic	2012
LY140	KM032273	3_13	CP	FALSE	Poland	Europe	garlic	2012
LY141	KM032274	3_18	CP	FALSE	Poland	Europe	garlic	2012
LY142	KM032275	3_20	CP	FALSE	Poland	Europe	garlic	2012
LY143	KM032276	4_12	CP	FALSE	Poland	Europe	garlic	2012
LY144	KM032277	4_16	CP	FALSE	Poland	Europe	garlic	2012
LY145	KM032278	5_10	CP	FALSE	Poland	Europe	garlic	2012
LY146	KM032279	5_17	CP	FALSE	Poland	Europe	garlic	2012
LY147	KM032280	CzP6	CP	FALSE	Poland	Europe	garlic	2012
LY148	KM032281	CzP7	CP	FALSE	Poland	Europe	garlic	2012
LY149	KM032282	CzP16	CP	FALSE	Poland	Europe	garlic	2012
LY150	KM032283	CzP20	CP	FALSE	Poland	Europe	garlic	2012
LY151	KP168262	-	CP	FALSE	India	South Asia	garlic	2011
LY152	KP236094	GUA11	P1	FALSE	Brazil	South America	garlic	2011
LY153	KP236095	IPM08	P1	FALSE	Brazil	South America	garlic	2008
LY154	KP236096	P1-	P1	FALSE	Brazil	South America	garlic	2007
LY155	KP236097	SJU07	P1	FALSE	Brazil	South America	garlic	2007
LY156	KP236098	SJU08	P1	FALSE	Brazil	South America	garlic	2008
LY157	KP236099	SJU11	P1	FALSE	Brazil	South America	garlic	2011
LY158	KP236100	SGO08	P1	FALSE	Brazil	South America	garlic	2008
LY159	KP236101	SGO07	P1	FALSE	Brazil	South America	garlic	2008
LY160	KP236102	SP07	P1	FALSE	Brazil	South America	garlic	2007
LY161	KP258216	LYSV-MG	P1, HC-Pro, NIb, CP	TRUE	Brazil	South America	garlic	2007
LY162	KT223098	RHS309292_200415P1m	CP	FALSE	United Kingdom	Europe	Miami	2013
LY163	KP168261	INDIA	P1, HC-Pro, NIb, CP	TRUE	India	South Asia	garlic	2011
LY164	KR075504	277-13	NIb, CP	FALSE	Serbia	Europe	leek	2013
LY165	KF850538	DOGR	CP	FALSE	India	South Asia	garlic	2013
LY166	MG242624	298-13	NIb, CP	FALSE	Serbia	Europe	leek	2013
LY167	MG242625	181-13	NIb, CP	FALSE	Serbia	Europe	garlic	2013
LY168	MN070122	Ankara-1.10Polatli	CP	FALSE	Turkey	Middle East	onion	2018
LY169	MN070123	Ankara-4.1Polatli	CP	FALSE	Turkey	Middle East	onion	2018
LY170	MN070124	Ankara-4.8Polatli	CP	FALSE	Turkey	Middle East	onion	2018
LY171	MN070125	Ankara-11.1Polatli	CP	FALSE	Turkey	Middle East	onion	2018
LY172	MN070126	Ankara-12.1Polatli	CP	FALSE	Turkey	Middle East	onion	2018
LY173	MN070127	Ankara-12.6Polatli	CP	FALSE	Turkey	Middle East	onion	2018
LY174	MN070128	Ankara-14.4Polatli	CP	FALSE	Turkey	Middle East	onion	2018
LY175	MN070129	Ankara-20.5Polatli	CP	FALSE	Turkey	Middle East	onion	2018
LY176	MN070130	Ankara-5.3Temelli	CP	FALSE	Turkey	Middle East	onion	2018
LY177	MN070131	Ankara-5.4Temelli	CP	FALSE	Turkey	Middle East	onion	2018
LY178	MN070132	Ankara-Leek1	CP	FALSE	Turkey	Middle East	leek	2018
LY179	MN070133	Ankara-Leek2	CP	FALSE	Turkey	Middle East	leek	2018
LY180	MH794571	LYSV_Et01	CP	FALSE	Ethiopia	Africa	garlic	2018
LY181	MH794572	LYSV_Et02	CP	FALSE	Ethiopia	Africa	garlic	2018
LY182	MH794573	LYSV_Et03	CP	FALSE	Ethiopia	Africa	garlic	2018
LY183	MH794574	LYSV_Et04	CP	FALSE	Ethiopia	Africa	garlic	2018
LY184	MH794575	LYSV_Et05	CP	FALSE	Ethiopia	Africa	garlic	2018
LY185	MH794576	LYSV_Et06	CP	FALSE	Ethiopia	Africa	garlic	2018
LY186	MH890554	26.1	NIb	FALSE	Tunisia	Africa	garlic	2013
LY187	MH890555	1.1	NIb	FALSE	Tunisia	Africa	garlic	2013
LY188	MH890556	6.2	NIb	FALSE	Tunisia	Africa	garlic	2013
LY189	MH890557	6.1	NIb	FALSE	Tunisia	Africa	garlic	2013
LY190	MH890558	23.1	P1	FALSE	Tunisia	Africa	garlic	2013
LY191	MH890559	17.2	P1	FALSE	Tunisia	Africa	garlic	2013
LY192	MH890560	9.2	P1	FALSE	Tunisia	Africa	garlic	2013
LY193	MH890561	2.1	P1	FALSE	Tunisia	Africa	garlic	2013
LY194	MK336972	S1GVY	CP	FALSE	Ethiopia	Africa	garlic	2014
LY195	MK336973	S23GVY	CP	FALSE	Ethiopia	Africa	garlic	2014
LY196	MK336974	S20GVY	CP	FALSE	Ethiopia	Africa	garlic	2014
LY197	MK336975	S15GVY	CP	FALSE	Ethiopia	Africa	garlic	2014
LY198	MK336976	S4GVY	CP	FALSE	Ethiopia	Africa	garlic	2014
LY199	MK336977	S14GVY	CP	FALSE	Ethiopia	Africa	garlic	2014
LY200	MN864794	Ankara-4.3Polatli	CP	FALSE	Turkey	Middle East	onion	2018
LY201	MN864795	Ankara-12.3Polatli	CP	FALSE	Turkey	Middle East	onion	2018
LY202	MN864796	Ankara-12.8Polatli	CP	FALSE	Turkey	Middle East	onion	2018
LY203	MN864797	Ankara-12.11Polatli	CP	FALSE	Turkey	Middle East	onion	2018
LY204	MN864798	Ankara-20.2Polatli	CP	FALSE	Turkey	Middle East	onion	2018
LY205	MN864799	Ankara-20.6Polatli	CP	FALSE	Turkey	Middle East	onion	2018
LY206	MN059436	G3-1	P1, HC-Pro, NIb, CP	TRUE	China	East Asia	garlic	2017
LY207	MN059437	G3-2	HC-Pro, NIb	FALSE	China	East Asia	garlic	2017
LY208	MN059438	G3-3	P1, HC-Pro, NIb	FALSE	China	East Asia	garlic	2017
LY209	MN059439	G5-1	P1, HC-Pro, NIb, CP	TRUE	China	East Asia	garlic	2017
LY210	MN059440	G5-2	P1, HC-Pro, NIb, CP	TRUE	China	East Asia	garlic	2017
LY211	MN059441	G6	P1, HC-Pro, NIb	FALSE	China	East Asia	garlic	2017
LY212	MN059442	G7-1	HC-Pro, NIb, CP	FALSE	China	East Asia	garlic	2017
LY213	MN059443	G7-2	P1, HC-Pro, NIb, CP	TRUE	China	East Asia	garlic	2017
LY214	MN059444	G7-3	P1, HC-Pro, NIb, CP	TRUE	China	East Asia	garlic	2017
LY215	MN059445	G7-4	P1, HC-Pro, NIb, CP	TRUE	China	East Asia	garlic	2017
LY216	MN059446	G7-5	P1, HC-Pro, NIb, CP	TRUE	China	East Asia	garlic	2017
LY217	MN059447	G7-6	P1, HC-Pro, NIb, CP	TRUE	China	East Asia	garlic	2017
LY218	MN059448	G9	P1, HC-Pro, NIb, CP	TRUE	China	East Asia	garlic	2017
LY219	MN059449	G11-1	P1, HC-Pro, NIb, CP	TRUE	China	East Asia	garlic	2017
LY220	MN059450	G11-2	P1, HC-Pro, NIb, CP	TRUE	China	East Asia	garlic	2017
LY221	MN059451	G13	P1, HC-Pro, NIb, CP	TRUE	China	East Asia	garlic	2017
LY222	MN059452	G15	HC-Pro, NIb, CP	FALSE	China	East Asia	garlic	2017
LY223	MN059453	G19	P1, HC-Pro, NIb, CP	TRUE	China	East Asia	garlic	2017
LY224	MN059454	G20	P1, HC-Pro, NIb, CP	TRUE	China	East Asia	garlic	2017
LY225	MN059455	G21	HC-Pro, NIb, CP	FALSE	China	East Asia	garlic	2017
LY226	MN059456	G22-1	P1, HC-Pro, NIb, CP	TRUE	China	East Asia	garlic	2017
LY227	MN059457	G22-2	HC-Pro, NIb, CP	FALSE	China	East Asia	garlic	2017
LY228	MN059458	G22-3	HC-Pro, NIb, CP	FALSE	China	East Asia	garlic	2017
LY229	MN059459	G22-4	P1, HC-Pro, NIb, CP	TRUE	China	East Asia	garlic	2017
LY230	MN059460	G22-5	P1, HC-Pro, NIb, CP	TRUE	China	East Asia	garlic	2017
LY231	MN059461	G22-6	P1, HC-Pro, NIb, CP	TRUE	China	East Asia	garlic	2017
LY232	MN059462	G24-1	HC-Pro, NIb, CP	FALSE	China	East Asia	garlic	2017
LY233	MN059463	G24-2	P1, HC-Pro, NIb, CP	TRUE	China	East Asia	garlic	2017
LY234	MN059464	G25	HC-Pro, NIb, CP	FALSE	China	East Asia	garlic	2017
LY235	MN059465	G26-1	NIb, CP	FALSE	China	East Asia	garlic	2017
LY236	MN059466	G26-2	HC-Pro, NIb, CP	FALSE	China	East Asia	garlic	2017
LY237	MN059467	G26-3	P1, NIb, CP	FALSE	China	East Asia	garlic	2017
LY238	MN059468	G28	P1, HC-Pro, NIb, CP	TRUE	China	East Asia	garlic	2017
LY239	MN059469	G30-1	NIb	FALSE	China	East Asia	garlic	2017
LY240	MN059470	G30-2	P1, HC-Pro, NIb	FALSE	China	East Asia	garlic	2017
LY241	MN059471	G32	P1, HC-Pro, NIb, CP	TRUE	China	East Asia	garlic	2017
LY242	MN059472	G33	P1, HC-Pro, NIb, CP	TRUE	China	East Asia	garlic	2017
LY243	MN059473	G36-1	P1, HC-Pro, NIb, CP	TRUE	China	East Asia	garlic	2017
LY244	MN059474	G36-2	P1, HC-Pro, NIb, CP	TRUE	China	East Asia	garlic	2017
LY245	MN059475	G36-3	P1, HC-Pro, NIb, CP	TRUE	China	East Asia	garlic	2017
LY246	MN059476	G41	P1, NIb, CP	FALSE	China	East Asia	garlic	2017
LY247	MN059477	G45	P1, HC-Pro, NIb, CP	TRUE	China	East Asia	garlic	2017
LY248	MN059478	G46-1	HC-Pro, NIb, CP	FALSE	China	East Asia	garlic	2017
LY249	MN059479	G46-2	P1, HC-Pro, NIb, CP	TRUE	China	East Asia	garlic	2017
LY250	MN059480	G46-3	P1, HC-Pro, NIb, CP	TRUE	China	East Asia	garlic	2017
LY251	MN059481	G48-1	P1, HC-Pro, NIb, CP	TRUE	China	East Asia	garlic	2017
LY252	MN059482	G48-2	HC-Pro, NIb, CP	FALSE	China	East Asia	garlic	2017
LY253	MN059483	G49	HC-Pro, NIb, CP	FALSE	China	East Asia	garlic	2017
LY254	MN059484	G51	HC-Pro, NIb, CP	FALSE	China	East Asia	garlic	2017
LY255	MN059485	G53-1	P1, HC-Pro, NIb, CP	TRUE	China	East Asia	garlic	2017
LY256	MN059486	G53-2	P1, HC-Pro, NIb, CP	TRUE	China	East Asia	garlic	2017
LY257	MN059487	G55	HC-Pro, NIb, CP	FALSE	China	East Asia	garlic	2017
LY258	MN059488	G56	P1, HC-Pro, NIb, CP	TRUE	China	East Asia	garlic	2017
LY259	MN059489	G57	P1, HC-Pro, NIb, CP	TRUE	China	East Asia	garlic	2017
LY260	MN059490	G65-1	P1, HC-Pro, NIb, CP	TRUE	China	East Asia	garlic	2017
LY261	MN059491	G65-2	NIb, CP	FALSE	China	East Asia	garlic	2017
LY262	MN059492	G65-3	P1, HC-Pro, NIb, CP	TRUE	China	East Asia	garlic	2017
LY263	MN059493	G66	P1, HC-Pro, NIb, CP	TRUE	China	East Asia	garlic	2017
LY264	MN059494	G68	P1, HC-Pro, NIb, CP	TRUE	China	East Asia	garlic	2017
LY265	MN059495	G71-1	P1, HC-Pro, NIb, CP	TRUE	China	East Asia	garlic	2017
LY266	MN059496	G71-2	P1, HC-Pro, NIb, CP	TRUE	China	East Asia	garlic	2017
LY267	MN059497	G72	P1, HC-Pro, NIb, CP	TRUE	China	East Asia	garlic	2017
LY268	MN059498	G74-1	HC-Pro, NIb, CP	FALSE	China	East Asia	garlic	2017
LY269	MN059499	G74-2	HC-Pro, NIb, CP	FALSE	China	East Asia	garlic	2017
LY270	MN059500	G74-3	P1, HC-Pro, NIb, CP	TRUE	China	East Asia	garlic	2017
LY271	MN059501	G74-4	P1, HC-Pro, NIb, CP	TRUE	China	East Asia	garlic	2017
LY272	MN059502	G75	P1, HC-Pro, NIb, CP	TRUE	China	East Asia	garlic	2017
LY273	MN059503	G76	P1, HC-Pro, NIb, CP	TRUE	China	East Asia	garlic	2017
LY274	MN059504	G77	HC-Pro, NIb	FALSE	China	East Asia	garlic	2017
LY275	MN059505	G79-1	P1, HC-Pro, NIb, CP	TRUE	China	East Asia	garlic	2017
LY276	MN059506	G79-2	P1, HC-Pro, NIb, CP	TRUE	China	East Asia	garlic	2017
LY277	MN059507	G79-3	P1, HC-Pro, NIb, CP	TRUE	China	East Asia	garlic	2017
LY278	MN059508	G79-4	P1, HC-Pro, NIb, CP	TRUE	China	East Asia	garlic	2017
LY279	MN059509	G82-1	HC-Pro, NIb, CP	FALSE	China	East Asia	garlic	2017
LY280	MN059510	G82-2	HC-Pro, NIb, CP	FALSE	China	East Asia	garlic	2017
LY281	MN059511	G82-3	HC-Pro, NIb, CP	FALSE	China	East Asia	garlic	2017
LY282	MN059512	G83	P1, HC-Pro, NIb, CP	TRUE	China	East Asia	garlic	2017
LY283	MN059513	G84	HC-Pro, NIb, CP	FALSE	China	East Asia	garlic	2017
LY284	MN059514	G85-1	P1, HC-Pro, NIb, CP	TRUE	China	East Asia	garlic	2017
LY285	MN059515	G85-2	P1, HC-Pro, NIb, CP	TRUE	China	East Asia	garlic	2017
LY286	MN059516	G89-1	P1, HC-Pro, NIb, CP	TRUE	China	East Asia	garlic	2017
LY287	MN059517	G90-1	P1, HC-Pro, NIb, CP	TRUE	China	East Asia	garlic	2017
LY288	MN059518	G90-2	P1, HC-Pro, NIb, CP	TRUE	China	East Asia	garlic	2017
LY289	MN059519	G90-3	P1, HC-Pro, NIb, CP	TRUE	China	East Asia	garlic	2017
LY290	MN059520	G90-4	P1, HC-Pro, NIb, CP	TRUE	China	East Asia	garlic	2017
LY291	MN059521	G90-5	P1, HC-Pro, NIb, CP	TRUE	China	East Asia	garlic	2017
LY292	MN059522	G90-6	P1, HC-Pro, NIb, CP	TRUE	China	East Asia	garlic	2017
LY293	MN059523	G90-7	P1, HC-Pro, NIb, CP	TRUE	China	East Asia	garlic	2017
LY294	MN059524	G90-8	P1, HC-Pro, NIb, CP	TRUE	China	East Asia	garlic	2017
LY295	MN059525	G90-9	P1, HC-Pro, NIb, CP	TRUE	China	East Asia	garlic	2017
LY296	MN059526	G90-10	P1, HC-Pro, NIb, CP	TRUE	China	East Asia	garlic	2017
LY297	MN059527	G90-11	P1, HC-Pro, NIb, CP	TRUE	China	East Asia	garlic	2017
LY298	MN059528	G91-1	P1, HC-Pro, NIb, CP	TRUE	China	East Asia	garlic	2017
LY299	MN059529	G91-2	P1, HC-Pro, NIb, CP	TRUE	China	East Asia	garlic	2017
LY300	MN059530	G92	P1, HC-Pro, NIb, CP	TRUE	China	East Asia	garlic	2017
LY301	MN059531	G93-1	P1, NIb, CP	FALSE	China	East Asia	garlic	2017
LY302	MN059532	G93-2	P1, HC-Pro, NIb, CP	TRUE	China	East Asia	garlic	2017
LY303	MN059533	G94-1	HC-Pro, NIb, CP	FALSE	China	East Asia	garlic	2017
LY304	MN059534	G94-2	P1, HC-Pro, NIb, CP	TRUE	China	East Asia	garlic	2017
LY305	MN059535	G98-1	P1, HC-Pro, NIb, CP	TRUE	China	East Asia	garlic	2017
LY306	MN059536	G98-2	P1, HC-Pro, NIb, CP	TRUE	China	East Asia	garlic	2017
LY307	MN059537	G98-3	P1, NIb, CP	FALSE	China	East Asia	garlic	2017
LY308	MN059538	G98-4	P1, HC-Pro, NIb, CP	TRUE	China	East Asia	garlic	2017
LY309	MN059539	G99-1	HC-Pro, NIb, CP	FALSE	China	East Asia	garlic	2017
LY310	MN059540	G99-2	P1, HC-Pro, NIb, CP	TRUE	China	East Asia	garlic	2017
LY311	MN059541	G100	P1, HC-Pro, NIb, CP	TRUE	China	East Asia	garlic	2017
LY312	MN059542	G102-1	NIb, CP	FALSE	China	East Asia	garlic	2017
LY313	MN059543	G102-2	P1, HC-Pro, NIb	FALSE	China	East Asia	garlic	2017
LY314	MN059544	G102-3	P1, HC-Pro, NIb, CP	TRUE	China	East Asia	garlic	2017
LY315	MN059545	G102-4	P1, HC-Pro, NIb	FALSE	China	East Asia	garlic	2017
LY316	MN059546	G102-5	P1, HC-Pro, NIb	FALSE	China	East Asia	garlic	2017
LY317	MN059547	G110	P1, HC-Pro, NIb, CP	TRUE	China	East Asia	garlic	2017
LY318	MN059548	G120	P1, HC-Pro, NIb, CP	TRUE	China	East Asia	garlic	2017
LY319	MN059549	G122-1	P1, HC-Pro, NIb, CP	TRUE	China	East Asia	garlic	2017
LY320	MN059550	G122-2	P1, HC-Pro, NIb, CP	TRUE	China	East Asia	garlic	2017
LY321	MN059551	G123-1	P1, HC-Pro, NIb, CP	TRUE	China	East Asia	garlic	2017
LY322	MN059552	G123-2	P1, HC-Pro, NIb, CP	TRUE	China	East Asia	garlic	2017
LY323	MT038061	TUR-CAN-11	NIb	FALSE	Turkey	Middle East	leek	2008
LY324	MT038062	TUR-CAN-50	NIb	FALSE	Turkey	Middle East	leek	2019
LY325	MT038063	TUR-CAN-111	NIb	FALSE	Turkey	Middle East	leek	2019
LY326	MT038064	TUR-CAN-148	NIb	FALSE	Turkey	Middle East	leek	2008
LY327	MT038065	TUR-CAN-11	CP	FALSE	Turkey	Middle East	leek	2008
LY328	MT038066	TUR-CAN-50	CP	FALSE	Turkey	Middle East	leek	2019
LY329	MT038067	TUR-CAN-111	CP	FALSE	Turkey	Middle East	leek	2019
LY330	MT038068	TUR-CAN-148	CP	FALSE	Turkey	Middle East	leek	2008
LY331	MT731491	1/R1/6	P1, HC-Pro, NIb, CP	TRUE	India	South Asia	garlic	2020
LY332	MT731492	279	HC-Pro, NIb, CP	FALSE	India	South Asia	garlic	2020
LY333	MW854277	DSMZ PV-0451	P1, HC-Pro, NIb, CP	TRUE	Indonesia	Southeast Asia	leek	2021
LY334	MT232838	IR-AE65	NIb, CP	FALSE	Iran	Middle East	garlic	2018
LY335	MZ076674	CAN_244_Turkey	CP	FALSE	Turkey	Middle East	leek	2014
LY336	MZ076675	CAN_248_Turkey	CP	FALSE	Turkey	Middle East	leek	2014
LY337	MZ076676	CAN_253_Turkey	CP	FALSE	Turkey	Middle East	leek	2014
LY338	MZ076677	BUR_288_Turkey	CP	FALSE	Turkey	Middle East	leek	2014
LY339	MZ076678	BUR_289_Turkey	CP	FALSE	Turkey	Middle East	leek	2014
LY340	MZ076679	BUR_290_Turkey	CP	FALSE	Turkey	Middle East	leek	2014
LY341	MZ076680	BAL_398_Turkey	CP	FALSE	Turkey	Middle East	leek	2015
LY342	MZ076681	BUR_293_Turkey	CP	FALSE	Turkey	Middle East	garlic	2014
LY343	MZ076682	BAL_378_Turkey	CP	FALSE	Turkey	Middle East	garlic	2015
LY344	MZ076683	BAL_387_Turkey	CP	FALSE	Turkey	Middle East	garlic	2015
LY345	MZ203474	SVPUAT1	CP	FALSE	India	South Asia	amaryllis	2022
LY346	MZ203475	SVPUAT2	CP	FALSE	India	South Asia	amaryllis	2022
LY347	MZ203476	SVPUAT3	CP	FALSE	India	South Asia	amaryllis	2022
LY348	MZ203477	SVPUAT4	CP	FALSE	India	South Asia	amaryllis	2022
LY349	MZ203478	SVPUAT5	CP	FALSE	India	South Asia	amaryllis	2022
LY350	MZ004943	SVPUAT LB	CP	FALSE	India	South Asia	lily	2022
LY351	MZ004944	SVPUAT LA	CP	FALSE	India	South Asia	lily	2022
LY352	MZ004945	SVPUAT LC	CP	FALSE	India	South Asia	lily	2022
LY353	MT358341	Juye6	CP	FALSE	China	East Asia	garlic	2019
LY354	MT358342	Laiwu9	CP	FALSE	China	East Asia	garlic	2019
LY355	MT358343	Taian1	P1	FALSE	China	East Asia	garlic	2019
LY356	OL944631/-/OL944621	LYSV-CP-15	P1	FALSE	Turkey	Middle East	leek	2007
LY357	OL944632/-/OL944620	LYSV-CP-20	P1	FALSE	Turkey	Middle East	leek	2007
LY358	OL944633/-/OL944628	LYSV-CP-11	P1	FALSE	Turkey	Middle East	leek	2007
LY359	OL944634/-/OL944627	LYSV-CP-1	P1	FALSE	Turkey	Middle East	leek	2007
LY360	OL944635/-/OL944626	LYSV-CP-2	P1	FALSE	Turkey	Middle East	leek	2007
LY361	OL944636/-/OL944623	LYSV-CP-12	P1	FALSE	Turkey	Middle East	leek	2007
LY362	OL944637/-/OL944624	LYSV-CP-8	P1	FALSE	Turkey	Middle East	leek	2007
LY363	OL944638/-/OL944629	LYSV-CP-4	P1	FALSE	Turkey	Middle East	leek	2007
LY364	OL944639	LYSV-CP-13	P1	FALSE	Turkey	Middle East	leek	2008
LY365	OL944640	LYSV-CP-18	P1	FALSE	Turkey	Middle East	leek	2007
LY366	OL944641	LYSV-CP-17	P1	FALSE	Turkey	Middle East	leek	2008
LY367	OL944622	LYSV-CP-9	CP	FALSE	Turkey	Middle East	leek	2007
LY368	OL944625	LYSV-CP-10	CP	FALSE	Turkey	Middle East	leek	2007
LY369	LC714765	Ame	P1	FALSE	USA	North America	garlic	2022
LY370	LC714768	Ch	P1	FALSE	China	East Asia	garlic	2022
LY371	LC757499	KS1	P1	FALSE	Japan	East Asia	garlic	2022
LY372	LC757500	M-rakkyo	P1	FALSE	Japan	East Asia	garlic	2022
LY373	LC714769	Oki	P1	FALSE	Japan	East Asia	garlic	2022
LY374	LC714771	Rakkyo	P1	FALSE	Japan	East Asia	rakkyo	2022
LY375	LC714766	Toko-N	P1	FALSE	Japan	East Asia	garlic	2022
LY376	LC714770	Toko-S	P1	FALSE	Japan	East Asia	garlic	2022
LY377	LC714767	Toya	P1	FALSE	Japan	East Asia	garlic	2022
LY378	LC757493	LG_Hybrid	P1, HC-Pro, NIb, CP	TRUE	Japan	East Asia	LG hybrid	2022
LY379	LC757494/LC757501/LC757505	Tokachi_leek1	P1, HC-Pro, CP	TRUE	Japan	East Asia	leek	2022
LY380	-/LC757502/-	Tokachi_leek2	HC-Pro	FALSE	Japan	East Asia	leek	2022
LY381	-/LC757503/LC757506	Tokachi_leek3	HC-Pro, CP	FALSE	Japan	East Asia	leek	2022
LY382	-/LC757504/-	Tokachi_leek4	HC-Pro	FALSE	Japan	East Asia	leek	2022
LY383	LC757495	eleph1	P1	FALSE	Japan	East Asia	GH garlic	2022
LY384	LC757496	eleph2	P1	FALSE	Japan	East Asia	GH garlic	2022
LY385	LC757497	eleph3	P1	FALSE	Japan	East Asia	GH garlic	2022
LY386	LC757498	eleph4	P1	FALSE	Japan	East Asia	GH garlic	2022
a The nucleotide sequences of the LYSV isolates were obtained from GenBank after removing any isolates whose host plants, sampled country, or year of collection were not available. Any isolates that contain a recombination site were also discarded. See Materials and Methods for details.
b For the isolates where different GenBank accession numbers were assinged in the protein regions, we show them in the order of P1/HC-Pro/CP.
c -, Isolate name not assigned.
d TRUE, used in the analysis shown in Fig. 6A-C and Fig. S9; FALSE, used in the analysis shown in Fig. 6D-F and Fig. S10.
e Assigned geographic areas used in the DAPC analysis. Africa, n = 21; East Asia, n = 207; Europe, n = 48; Middle East, n = 53; North America, n = 14; Oceania, n = 7; South America, n = 16; South Asia, n = 15; Southeast Asia, n = 5.
f Original host plants when sampled. Amaryllis, n = 5; garlic, n = 306; GH garlic, n = 4; leek, n = 49; LG hybrid, n = 1; lily, n = 3; Miami, n = 1; onion, n = 16; rakkyo, n = 1.
