# Supplementary material for: Host-specific adaptation drove the coevolution of leek yellow stripe virus and Allium plants
Source: Microbiol Spectr. 2023 Sep 14;11(5):e02340-23. doi: 10.1128/spectrum.02340-23 (PMC10581216; doi:10.1128/spectrum.02340-23)
Supplement: Table S3 — Primers. [file spectrum.02340-23-s0004.xlsx]

## Sheet: Sheet1
Supplementary Table S3. Primers used in this study.
F/Ra	Primer name	Sequence (5' → 3')	Purpose
F	LY-5P-L-50	ACAACTCAACTACAATCAATCG	Amplifying LYSV P1 gene
R	LY-3-L-480	TGCAGGAAATTCTTCTGTYTTGA
F	LYSV-LCP5	GCTGGTGATGARCTAGAYGCRG	Amplifying LYSV CP gene
R	LYSV-CP-868-3	TCACTGCATATGCGCACCATC
F	LVSV-LCP5-100	CARGCWTATATGCCAAGGTATGG	Nested-PCR to amplify PCR product of CP gene
R	LYSV-LCP3-100	GCYCTAACTGGWGTTCTTGATGTG
a F, forword primers; R, reverse primers
